# Supplementary material for: Arbuscular Mycorrhizal Fungus Alters Alfalfa (Medicago sativa) Defense Enzyme Activities and Volatile Organic Compound Contents in Response to Pea Aphid (Acyrthosiphon pisum) Infestation
Source: J Fungi (Basel). 2022 Dec 16;8(12):1308. doi: 10.3390/jof8121308 (PMC9787922; doi:10.3390/jof8121308)
Supplement: Supplementary file 1 [file jof-08-01308-s001.zip]

Archive with 9 entries (9 files):
- Figure S1.tif
- Figure S2.tif
- Figure S3.tif
- Figure S4.tif
- Figure S5.tif
- Table S1.pdf
- Table S2.pdf
- Table S3.pdf
- Table S4.pdf
